# Supplementary material for: Deprivation of Auditory Experience Influences Numerosity Discrimination, but Not Numerosity Estimation
Source: Brain Sci. 2022 Jan 29;12(2):179. doi: 10.3390/brainsci12020179 (PMC8869924; doi:10.3390/brainsci12020179)
Supplement: Supplementary file 1 [file brainsci-12-00179-s001.zip]

Archive with 1 entries (1 files):
- brainsci-1501888-supplementary.pdf
